# Supplementary material for: Morphological and molecular characterization of a new species of leech (Glossiphoniidae, Hirudinida): Implications for the health of its imperiled amphibian host (Cryptobranchus alleganiensis)
Source: Zookeys. 2014 Feb 7;(378):83–101. doi: 10.3897/zookeys.378.6545 (PMC3935429; doi:10.3897/zookeys.378.6545)
Supplement: XML Treatment for Placobdella appalachiensis [file zookeys.378.6545-treatment1.xml]

<!DOCTYPE tp:taxon-treatment
  PUBLIC "-//TaxonX//DTD Taxonomic Treatment Publishing DTD v0 20100105//EN" "tax-treatment-NSO.dtd">
<tp:taxon-treatment xmlns:tp="http://www.plazi.org/taxpub"><tp:treatment-meta><mixed-citation publication-type="journal"><person-group><name><surname>Hopkins</surname><given-names>William A.</given-names></name><name><surname>Moser</surname><given-names>William E.</given-names></name><name><surname>Garst</surname><given-names>David W.</given-names></name><name><surname>Richardson</surname><given-names>Dennis J.</given-names></name><name><surname>Hammond</surname><given-names>Charlotte I.</given-names></name><name><surname>Lazo-Wasem</surname><given-names>Eric A.</given-names></name></person-group><article-title>Morphological and molecular characterization of a new species of leech (Glossiphoniidae, Hirudinida): Implications for the health of its imperiled amphibian host (<italic>Cryptobranchus alleganiensis</italic>)</article-title><source>Zookeys</source><day>7</day><month>2</month><year>2014</year><volume>2014</volume><issue>378</issue><fpage>83</fpage><lpage>101</lpage><pub-id pub-id-type="doi">10.3897/zookeys.378.6545</pub-id></mixed-citation></tp:treatment-meta><tp:nomenclature><tp:taxon-name>
                            <tp:taxon-name-part taxon-name-part-type="genus">Placobdella</tp:taxon-name-part>
                            <tp:taxon-name-part taxon-name-part-type="species">appalachiensis</tp:taxon-name-part>
                            <object-id xmlns:xlink="http://www.w3.org/1999/xlink" content-type="zoobank" xlink:type="simple">http://zoobank.org/33FF4843-BB57-4682-9D8F-8B2745BF57F0</object-id>
                            <object-id xmlns:xlink="http://www.w3.org/1999/xlink" xlink:type="simple">http://species-id.net/wiki/Placobdella_appalachiensis</object-id>
                        </tp:taxon-name><tp:taxon-authority>Moser &amp; Hopkins</tp:taxon-authority><tp:taxon-status xmlns:xlink="http://www.w3.org/1999/xlink" xlink:type="simple">sp. n.</tp:taxon-status><xref ref-type="fig" rid="F2">Figs 2</xref><xref ref-type="fig" rid="F3">–</xref><xref ref-type="fig" rid="F4">4</xref></tp:nomenclature><tp:treatment-sec sec-type="Material examined"><title>Material examined.</title><p>Holotype (USNM 1232924) South Fork Holston River, Smyth County, Virginia.</p><p>Paratypes (USNM 1232925 – 1232942; YPM IZ 067799) South Fork Holston River, Smyth County, Virginia.</p></tp:treatment-sec><tp:treatment-sec sec-type="Morphological description"><title>Morphological description.</title><!--PageBreak--><p><italic>External morphology</italic>. Body very deeply to deeply ovoid and triannulate. Length of preserved specimens 2.5 – 10.4 mm long, mean + SE 5.2 + 0.4 mm (n = 23), width at widest point (in posterior half of body) 2.0 – 5.9 mm, mean + SE 3.4 + 0.2 mm (n = 23). Dorsum chocolate (#7B3F00) to russet (#80461B) brown with 6 rows of papillae (2 para-medial, 2 para-lateral, &amp; 2 lateral) and many, thin, unpigmented, vertical lines (<xref ref-type="fig" rid="F2">Figure 2</xref>; see hex color codes <ext-link xmlns:xlink="http://www.w3.org/1999/xlink" ext-link-type="uri" xlink:href="http://www.colorhexa.com" xlink:type="simple">http://www.colorhexa.com</ext-link>). Para-medial, para-lateral, and lateral papillar rows begin at two points (just lateral to the anus) and the papillae are on the neural annulus. Apical cephalic region unpigmented, extending and tapering posteriorly through one thin nuchal band. Two pairs of eye spots (one pair much larger than the other) within cephalic unpigmented region, and occasionally separated by a little less than the diameter of the larger eyespot. Anal region and small genital bar unpigmented to diffusely pigmented with scattered unpigmented to diffusely pigmented small patches in between. Caudal sucker, 0.5 – 2.1 mm in diameter, mean + SE, 1.2 + 0.1 (n = 18), generally unpigmented with a few brown chromatophores and without papillae. Ventrum unpigmented with very sparse scattering of a few brown/green chromatophores (<xref ref-type="fig" rid="F3">Fig. 3</xref>). Male and female gonopores in furrows and separated by 2 annuli.</p></tp:treatment-sec><tp:treatment-sec sec-type="Internal morphology"><title>Internal morphology.</title><p><italic>Digestive system</italic>: Proboscis posteriad of the rim/lip of the oral sucker. Short, blunt-tipped proboscis, uniformly cylindrical, and in membranous sheath. Salivary cells scattered in the anterior third of the body (diffuse salivary glands) and slightly more abundant near the base of the proboscis. Salivary ductule bundles join with retractor muscles and attach at each side of the base of the proboscis. Flaccid esophagus extends from the base of the proboscis with one pair of saccular mycetomes. Seven pair of diverticulated crop ceca and the last pair extending posteriad into four sections and diverticulated. Four pair of simple, saccular intestinal ceca. Simple rectum opening to anus, located one annulus anteriad of the caudal sucker.</p><!--PageBreak--><p><italic>Reproductive system</italic>: (Male) Male gonophores slightly raised. Male atrium opening into ovoid or elloptoid atrial cornue extending laterally and anteriorly from male gonopore into robust, coiled, muscular ejaculatory ducts, recurving posteriorly to robust seminal vesicles and narrow vas deferentia connecting to testisacs. Six pairs of orbicular testisacs, each testisac located in the space between pair of crop ceca. (Female) Female gonopore simple, opening to pair of bifurcated ovisacs. Ovisac length depends on the reproductive condition of the leech.</p><!--PageBreak--></tp:treatment-sec><tp:treatment-sec sec-type="Taxonomic summary"><title>Taxonomic summary.</title><p>Type host: Eastern Hellbender, <italic><tp:taxon-name>Cryptobranchus alleganiensis alleganiensis</tp:taxon-name></italic> (Daudin, 1803).</p></tp:treatment-sec><tp:treatment-sec sec-type="Type locality"><title>Type locality.</title><p>South Fork Holston River, Smyth County, Virginia.</p></tp:treatment-sec><tp:treatment-sec sec-type="Type material"><title>Type material.</title><p>USNM 1232924 (Holotype), USNM 1232925 – 1232942 (Paratypes), YPM IZ 067799 (Paratype).</p></tp:treatment-sec><tp:treatment-sec sec-type="Etymology"><title>Etymology.</title><p>Named for the Appalachian Region, where the leech is known to occur.</p></tp:treatment-sec><tp:treatment-sec sec-type="Molecular description"><title>Molecular description.</title><p>DNA Analysis.</p><p>Molecular comparison of 637 nucleotides of CO-I revealed differences of 0.2% to 1.3% (1–8 nucleotides) among four specimens of <!--PageBreak--><italic><tp:taxon-name>Placobdella appalachiensis</tp:taxon-name></italic> sp. n. (GenBank <ext-link xmlns:xlink="http://www.w3.org/1999/xlink" ext-link-type="uri" xlink:href="http://www.ncbi.nlm.nih.gov/nuccore/KF990590" xlink:type="simple">KF990590</ext-link>–<ext-link xmlns:xlink="http://www.w3.org/1999/xlink" ext-link-type="uri" xlink:href="http://www.ncbi.nlm.nih.gov/nuccore/KF990593" xlink:type="simple">KF990593</ext-link>) collected from South Fork Holston River, Smyth County, Virginia. Differences of 17.7% to 19.1% (113 to 122 nucleotides) were found between four specimens of <italic><tp:taxon-name>Placobdella appalachiensis</tp:taxon-name></italic> sp. n. and seven specimens of <italic><tp:taxon-name>Placobdella cryptobranchii</tp:taxon-name></italic> (GenBank <ext-link xmlns:xlink="http://www.w3.org/1999/xlink" ext-link-type="uri" xlink:href="http://www.ncbi.nlm.nih.gov/nuccore/KF601755" xlink:type="simple">KF601755</ext-link>–<ext-link xmlns:xlink="http://www.w3.org/1999/xlink" ext-link-type="uri" xlink:href="http://www.ncbi.nlm.nih.gov/nuccore/KF601761" xlink:type="simple">KF601761</ext-link>) collected from Missouri. CO-I sequence data among four specimens of <italic><tp:taxon-name>Placobdella appalachiensis</tp:taxon-name></italic> sp. n. revealed differences of 18.7% to 19.6% (119 to 125 nucleotides) compared to five specimens of <italic><tp:taxon-name>Placobdella ornata</tp:taxon-name></italic> (GenBank <ext-link xmlns:xlink="http://www.w3.org/1999/xlink" ext-link-type="uri" xlink:href="http://www.ncbi.nlm.nih.gov/nuccore/JQ8128" xlink:type="simple">JQ8128</ext-link>–<ext-link xmlns:xlink="http://www.w3.org/1999/xlink" ext-link-type="uri" xlink:href="http://www.ncbi.nlm.nih.gov/nuccore/JQ8132" xlink:type="simple">JQ8132</ext-link>) collected from the type locality (West River, New Haven County, Connecticut), differences of 18.8% to 20.0% (120–127 nucleotides) compared to four specimens of <italic><tp:taxon-name>Placobdella ornata</tp:taxon-name></italic> collected from the type locality (Shivericks Pond, Falmouth, Barnstable County, Massachusetts) of <italic><tp:taxon-name>Placobdella phalera</tp:taxon-name></italic> (junior synonym of <italic><tp:taxon-name>Placobdella ornata</tp:taxon-name></italic>) (GenBank <ext-link xmlns:xlink="http://www.w3.org/1999/xlink" ext-link-type="uri" xlink:href="http://www.ncbi.nlm.nih.gov/nuccore/JQ812133" xlink:type="simple">JQ812133</ext-link>–<ext-link xmlns:xlink="http://www.w3.org/1999/xlink" ext-link-type="uri" xlink:href="http://www.ncbi.nlm.nih.gov/nuccore/JQ812136" xlink:type="simple">JQ812136</ext-link>), differences of 17.7% to 18.7% (113–119 nucleotides) compared to two specimens of <italic><tp:taxon-name>Placobdella translucens</tp:taxon-name></italic> (GenBank <ext-link xmlns:xlink="http://www.w3.org/1999/xlink" ext-link-type="uri" xlink:href="http://www.ncbi.nlm.nih.gov/nuccore/AY047328" xlink:type="simple">AY047328</ext-link>, <ext-link xmlns:xlink="http://www.w3.org/1999/xlink" ext-link-type="uri" xlink:href="http://www.ncbi.nlm.nih.gov/nuccore/JX122778" xlink:type="simple">JX122778</ext-link>), differences of 15.8% to 16.8% (101–107 nucleotides) from 1 specimen of <italic><tp:taxon-name>Placobdella picta</tp:taxon-name></italic> (GenBank <ext-link xmlns:xlink="http://www.w3.org/1999/xlink" ext-link-type="uri" xlink:href="http://www.ncbi.nlm.nih.gov/nuccore/AF116020" xlink:type="simple">AF116020</ext-link>), differences of 17.2% to 18.1% (110–115 nucleotides) from 1 specimen of <italic><tp:taxon-name>Placobdella biannulata</tp:taxon-name></italic> (GenBank <ext-link xmlns:xlink="http://www.w3.org/1999/xlink" ext-link-type="uri" xlink:href="http://www.ncbi.nlm.nih.gov/nuccore/AF116021" xlink:type="simple">AF116021</ext-link>), and differences of 17.9% to 19.0% (114–121 nucleotides) from 2 specimens of <italic><tp:taxon-name>Placobdella sophieae</tp:taxon-name></italic> (GenBank <ext-link xmlns:xlink="http://www.w3.org/1999/xlink" ext-link-type="uri" xlink:href="http://www.ncbi.nlm.nih.gov/nuccore/KF990594" xlink:type="simple">KF990594</ext-link>–<ext-link xmlns:xlink="http://www.w3.org/1999/xlink" ext-link-type="uri" xlink:href="http://www.ncbi.nlm.nih.gov/nuccore/KF990595" xlink:type="simple">KF990595</ext-link>) collected from Oregon.</p></tp:treatment-sec><tp:treatment-sec><!--Section generated to contain objects referenced in tp:taxon-treatment.--><fig id="F2" position="float" orientation="portrait"><label>Figure 2.</label><caption><p>Dorsal surface of <italic><tp:taxon-name>Placobdella appalachiensis</tp:taxon-name></italic> sp. n., Holotype USNM 1232924 collected from an adult eastern hellbender (<italic><tp:taxon-name>Cryptobranchus alleganiensis</tp:taxon-name></italic>) from stream reach A3 in southwest Virginia, USA. Scale bar equals 1 mm.</p></caption><graphic xmlns:xlink="http://www.w3.org/1999/xlink" xlink:href="ZooKeys-378-083-g002.jpg" position="float" orientation="portrait" xlink:type="simple"/></fig><fig id="F3" position="float" orientation="portrait"><label>Figure 3.</label><caption><p>Ventral surface of <italic><tp:taxon-name>Placobdella appalachiensis</tp:taxon-name></italic> sp. n., Holotype USNM 1232924 collected from an adult eastern hellbender (<italic><tp:taxon-name>Cryptobranchus alleganiensis</tp:taxon-name></italic>) from stream reach A3 in southwest Virginia, USA. Scale bar equals 1 mm.</p></caption><graphic xmlns:xlink="http://www.w3.org/1999/xlink" xlink:href="ZooKeys-378-083-g003.jpg" position="float" orientation="portrait" xlink:type="simple"/></fig><fig id="F4" position="float" orientation="portrait"><label>Figure 4.</label><caption><p>Internal anatomy of <italic><tp:taxon-name>Placobdella appalachiensis</tp:taxon-name></italic> sp. n., Paratype USNM 1232939 collected from an adult eastern hellbender (<italic><tp:taxon-name>Cryptobranchus alleganiensis</tp:taxon-name></italic>) from stream reach A3 in southwest Virginia, USA. Ventral view, atrial cornuae (<bold>AC</bold>), ejaculatory duct (<bold>ED</bold>), intestinal ceca (<bold>IC</bold>), proboscis (<bold>Pr</bold>), testisac (<bold>T</bold>). Scale bar equals 2 mm.</p></caption><graphic xmlns:xlink="http://www.w3.org/1999/xlink" xlink:href="ZooKeys-378-083-g004.jpg" position="float" orientation="portrait" xlink:type="simple"/></fig></tp:treatment-sec></tp:taxon-treatment>
